# Supplementary material for: Apricot Seed Shells and Walnut Shells as Unconventional Sugars and Lignin Sources
Source: Molecules. 2023 Feb 2;28(3):1455. doi: 10.3390/molecules28031455 (PMC9918925; doi:10.3390/molecules28031455)
Supplement: Supplementary file 1 [file molecules-28-01455-s001.zip]

Archive with 1 entries (1 files):
- molecules-2139739-supplementary.pdf
